# Supplementary material for: Mediators of Placebo Response to Cannabinoid Treatment in Children with Autism Spectrum Disorder
Source: J Clin Med. 2023 Apr 24;12(9):3098. doi: 10.3390/jcm12093098 (PMC10179251; doi:10.3390/jcm12093098)
Supplement: Supplementary file 1 [file jcm-12-03098-s001.zip]

Archive with 1 entries (1 files):
- jcm-2312963-supplementary.pdf
